# Supplementary material for: Poly[hexa­aqua­(μ9-cyclo­hexane-1,2,3,4,5,6-hexa­carboxyl­ato)trimanganese(II)]
Source: Acta Crystallogr Sect E Struct Rep Online. 2013 Jun 15;69(Pt 7):m384. doi: 10.1107/S1600536813015626 (PMC3772420; doi:10.1107/S1600536813015626)
Supplement: Supplementary file 1 [file e-69-0m384-sup1.cif]

##############################################################################
#                                                                            #
# This CIF contains the data in a paper accepted for publication in          #
# Acta Crystallographica Section E. It conforms to the requirements of       #
# Notes for Authors for Acta Crystallographica Section E, and has been       #
# peer reviewed under the auspices of the IUCr Commission on Journals.       #
#                                                                            #
# Full details of the Crystallographic Information File format               #
# are given in the paper "The Crystallographic Information File (CIF):       #
# a New Standard Archive File for Crystallography" by S. R. Hall, F. H.      #
# Allen and I. D. Brown [Acta Cryst. (1991), A47, 655-685].                  #
#                                                                            #
# The current version of the core CIF dictionary is obtainable from          #
# ftp://ftp.iucr.org/pub/cif_core.dic.                                       #
#                                                                            #
# Software is freely available for graphical display of the structure(s)     #
# in this CIF. For information consult the CIF software page                 #
# http://www.iucr.org/resources/cif/software.                                #
#                                                                            #
# This file may be used for bona fide research purposes within the           #
# scientific community so long as proper attribution is given to the journal # 
# article from which it was obtained.                                        #
#                                                                            #
##############################################################################
data_global
_audit_creation_method     SHELXL-97
_journal_date_recd_electronic     2013-05-10
_journal_date_accepted     2013-06-05
_journal_name_full     'Acta Crystallographica, Section E'
_journal_year     2013
_journal_volume     69
_journal_issue      7
_journal_page_first     m384
_journal_page_last     m384
_journal_paper_category     QM
_journal_paper_doi     10.1107/S1600536813015626
_journal_coeditor_code     BX2441
_publ_contact_author_name     'Chengshi Quan'
_publ_contact_author_address
;
Laboratory Teaching of Pathology, Norman Bethune College of Medicine
Jilin University,
828 Xinmin Street, Changchun, 130021,  Jilin Province
People's Republic of China
;
_publ_contact_author_email     quanchengshi66@163.com
_publ_contact_author_fax     '+86-431-85619408'
_publ_contact_author_phone     '+86-431-85619408'
_publ_section_title
;
Poly[hexaaqua(\m~9~-cyclohexane-1,2,3,4,5,6-hexacarboxylato)trimanganese(II)]
;
loop_
    _publ_author_name
    _publ_author_footnote
    _publ_author_address
    'Weixuan Sun' .
;
The Class 10, 2011, Norman Bethune College of Medicine
Jilin University,
828 Xinmin Street, Changchun 130021
Jilin Province
People's Republic of China
;
    'Hu Zang' .
;
Department of Orthopedics,
The China--Japan Union Hospital of Jilin University,
Changchun 130021,
Jilin Province
People's Republic of China
;
    'Chengshi Quan' .
;
Laboratory Teaching of Pathology, Norman Bethune College of Medicine
Jilin University,
828 Xinmin Street, Changchun 130021
Jilin Province
People's Republic of China
;
data_I
_audit_creation_method     SHELXL-97
_chemical_name_systematic
;\
Poly[hexaaqua(\m~9~-cyclohexane-1,2,3,4,5,6-\
hexacarboxylato)trimanganese(II)]
;
_chemical_name_common     ?
_chemical_formula_moiety     'C12 H18 Mn3 O18'
_chemical_formula_sum     'C12 H18 Mn3 O18'
_chemical_formula_iupac     '[Mn3 (C12 H6 O12) (H2 O)6]'
_chemical_formula_weight     615.09
_chemical_melting_point     ?
_symmetry_cell_setting     trigonal
_symmetry_space_group_name_H-M     'R -3'
_symmetry_space_group_name_Hall     '-R 3'
loop_
    _symmetry_equiv_pos_as_xyz
    'x, y, z'
    '-y, x-y, z'
    '-x+y, -x, z'
    'x+2/3, y+1/3, z+1/3'
    '-y+2/3, x-y+1/3, z+1/3'
    '-x+y+2/3, -x+1/3, z+1/3'
    'x+1/3, y+2/3, z+2/3'
    '-y+1/3, x-y+2/3, z+2/3'
    '-x+y+1/3, -x+2/3, z+2/3'
    '-x, -y, -z'
    'y, -x+y, -z'
    'x-y, x, -z'
    '-x+2/3, -y+1/3, -z+1/3'
    'y+2/3, -x+y+1/3, -z+1/3'
    'x-y+2/3, x+1/3, -z+1/3'
    '-x+1/3, -y+2/3, -z+2/3'
    'y+1/3, -x+y+2/3, -z+2/3'
    'x-y+1/3, x+2/3, -z+2/3'
_cell_length_a     14.5432(4)
_cell_length_b     14.5432(4)
_cell_length_c     14.9445(10)
_cell_angle_alpha     90.00
_cell_angle_beta     90.00
_cell_angle_gamma     120.00
_cell_volume     2737.4(2)
_cell_formula_units_Z     6
_cell_measurement_reflns_used     11080
_cell_measurement_theta_min     0.998
_cell_measurement_theta_max     24.98
_cell_measurement_temperature     185(2)
_exptl_crystal_description     needle
_exptl_crystal_colour     colorless
_exptl_crystal_size_max     0.25
_exptl_crystal_size_mid     0.18
_exptl_crystal_size_min     0.16
_exptl_crystal_density_diffrn     2.239
_exptl_crystal_density_meas     ?
_exptl_crystal_density_method     'not measured'
_exptl_crystal_F_000     1854
_exptl_absorpt_coefficient_mu     2.147
_exptl_absorpt_correction_type     multi-scan
_exptl_absorpt_process_details     '(SADABS; Bruker, 2001)'
_exptl_absorpt_correction_T_min     0.6159
_exptl_absorpt_correction_T_max     0.7251
_exptl_special_details     ?
_diffrn_ambient_temperature     185(2)
_diffrn_radiation_type     MoK\a
_diffrn_radiation_wavelength     0.71073
_diffrn_radiation_source     'fine-focus sealed tube'
_diffrn_radiation_monochromator     graphite
_diffrn_measurement_device_type     'Bruker APEXII CCD'
_diffrn_measurement_method     '\f and \w scans'
_diffrn_detector_area_resol_mean     ?
_diffrn_reflns_number     5063
_diffrn_reflns_av_R_equivalents     0.0251
_diffrn_reflns_av_sigmaI/netI     0.0207
_diffrn_reflns_theta_min     2.11
_diffrn_reflns_theta_max     26.08
_diffrn_reflns_theta_full     26.08
_diffrn_measured_fraction_theta_max     0.998
_diffrn_measured_fraction_theta_full     0.998
_diffrn_reflns_limit_h_min     -17
_diffrn_reflns_limit_h_max     17
_diffrn_reflns_limit_k_min     -11
_diffrn_reflns_limit_k_max     17
_diffrn_reflns_limit_l_min     -18
_diffrn_reflns_limit_l_max     18
_diffrn_standards_number     ?
_diffrn_standards_interval_count     ?
_diffrn_standards_interval_time     ?
_diffrn_standards_decay_%     ?
_refine_special_details
;
Refinement of <i>F</i>^2^ against ALL reflections. The weighted <i>R</i>-factor
<i>wR</i> and goodness of fit <i>S</i> are based on <i>F</i>^2^, conventional
<i>R</i>-factors <i>R</i> are based on <i>F</i>, with <i>F</i> set to zero for
negative <i>F</i>^2^. The threshold expression of <i>F</i>^2^ >
\s(<i>F</i>^2^) is used only for calculating <i>R</i>-factors(gt) <i>etc</i>.
and is not relevant to the choice of reflections for refinement.
<i>R</i>-factors based on <i>F</i>^2^ are statistically about twice as large
as those based on <i>F</i>, and <i>R</i>- factors based on ALL data will be
even larger.
;
_reflns_number_total     1200
_reflns_number_gt     1098
_reflns_threshold_expression     I>2sigma(I)
_refine_ls_structure_factor_coef     Fsqd
_refine_ls_matrix_type     full
_refine_ls_R_factor_all     0.0278
_refine_ls_R_factor_gt     0.0250
_refine_ls_wR_factor_gt     0.0628
_refine_ls_wR_factor_ref     0.0640
_refine_ls_goodness_of_fit_ref     1.080
_refine_ls_restrained_S_all     1.082
_refine_ls_number_reflns     1200
_refine_ls_number_parameters     112
_refine_ls_number_restraints     4
_refine_ls_hydrogen_treatment     mixed
_refine_ls_weighting_scheme     calc
_refine_ls_weighting_details
        'calc w=1/[\s^2^(Fo^2^)+(0.0259P)^2^+11.1009P] where P=(Fo^2^+2Fc^2^)/3'
_atom_sites_solution_hydrogens     geom
_atom_sites_solution_primary     direct
_atom_sites_solution_secondary     difmap
_refine_ls_shift/su_max     0.001
_refine_ls_shift/su_mean     0.000
_refine_diff_density_max     0.748
_refine_diff_density_min     -0.280
_refine_ls_extinction_method     none
_refine_ls_extinction_coef     ?
loop_
    _atom_type_symbol
    _atom_type_description
    _atom_type_scat_dispersion_real
    _atom_type_scat_dispersion_imag
    _atom_type_scat_source
    'C' 'C' 0.0033 0.0016
                         'International Tables Vol C Tables 4.2.6.8 and 6.1.1.4'
    'H' 'H' 0.0000 0.0000
                         'International Tables Vol C Tables 4.2.6.8 and 6.1.1.4'
    'O' 'O' 0.0106 0.0060
                         'International Tables Vol C Tables 4.2.6.8 and 6.1.1.4'
    'Mn' 'Mn' 0.3368 0.7283
                         'International Tables Vol C Tables 4.2.6.8 and 6.1.1.4'
_computing_data_collection     'APEX2 (Bruker, 2007)'
_computing_cell_refinement     'SAINT (Bruker, 2007)'
_computing_data_reduction     'SAINT (Bruker, 2007)'
_computing_structure_solution     'SHELXTL (Sheldrick, 2008)'
_computing_structure_refinement     'SHELXTL (Sheldrick, 2008)'
_computing_molecular_graphics
               'XP in SHELXTL (Sheldrick, 2008) and DIAMOND (Brandenburg, 1999)'
_computing_publication_material     'SHELXTL (Sheldrick, 2008)'
loop_
    _atom_site_type_symbol
    _atom_site_label
    _atom_site_fract_x
    _atom_site_fract_y
    _atom_site_fract_z
    _atom_site_U_iso_or_equiv
    _atom_site_adp_type
    _atom_site_calc_flag
    _atom_site_refinement_flags
    _atom_site_occupancy
    _atom_site_symmetry_multiplicity
    _atom_site_disorder_assembly
    _atom_site_disorder_group
    C C1 0.72468(17) 0.55633(17) 0.56658(15) 0.0119(5) Uani d . 1 1 . .
    C C2 0.69763(17) 0.44523(17) 0.59739(16) 0.0124(5) Uani d . 1 1 . .
    H H2 0.6975 0.4445 0.6643 0.015 Uiso calc R 1 1 . .
    C C3 0.58420(17) 0.36429(17) 0.56474(16) 0.0126(5) Uani d . 1 1 . .
    H H3 0.5819 0.3650 0.4979 0.015 Uiso calc R 1 1 . .
    C C4 0.50129(18) 0.38891(17) 0.60281(16) 0.0139(5) Uani d . 1 1 . .
    O O1 0.68842(14) 0.60269(13) 0.61426(11) 0.0181(4) Uani d . 1 1 . .
    O O2 0.77520(13) 0.59359(13) 0.49548(12) 0.0180(4) Uani d . 1 1 . .
    O O1W 0.53786(15) 0.68488(15) 0.66743(13) 0.0228(4) Uani d D 1 1 . .
    O O3 0.50339(13) 0.40393(14) 0.68557(11) 0.0190(4) Uani d . 1 1 . .
    O O2W 0.78828(15) 0.80851(14) 0.46574(12) 0.0211(4) Uani d D 1 1 . .
    O O4 0.43295(13) 0.38944(13) 0.55035(11) 0.0187(4) Uani d . 1 1 . .
    Mn Mn1 0.65353(3) 0.71812(3) 0.55736(2) 0.01313(13) Uani d . 1 1 . .
    H H2A 0.8391(18) 0.804(2) 0.4826(19) 0.020 Uiso d D 1 1 . .
    H H1B 0.5862(19) 0.704(2) 0.7082(16) 0.020 Uiso d D 1 1 . .
    H H2B 0.775(2) 0.786(2) 0.4129(13) 0.020 Uiso d D 1 1 . .
    H H1A 0.4847(18) 0.6230(16) 0.6686(19) 0.020 Uiso d D 1 1 . .
loop_
    _atom_site_aniso_label
    _atom_site_aniso_U_11
    _atom_site_aniso_U_22
    _atom_site_aniso_U_33
    _atom_site_aniso_U_12
    _atom_site_aniso_U_13
    _atom_site_aniso_U_23
    C1 0.0076(10) 0.0110(11) 0.0147(12) 0.0029(9) -0.0035(8) -0.0014(9)
    C2 0.0108(11) 0.0094(11) 0.0169(12) 0.0050(9) 0.0007(9) -0.0006(9)
    C3 0.0100(11) 0.0102(11) 0.0165(12) 0.0043(9) -0.0001(9) 0.0003(9)
    C4 0.0119(11) 0.0081(10) 0.0186(12) 0.0027(9) 0.0013(9) 0.0002(9)
    O1 0.0263(9) 0.0155(8) 0.0179(9) 0.0145(8) 0.0027(7) 0.0008(7)
    O2 0.0161(8) 0.0203(9) 0.0201(9) 0.0108(7) 0.0054(7) 0.0064(7)
    O1W 0.0189(9) 0.0241(10) 0.0229(10) 0.0089(8) 0.0011(8) 0.0057(8)
    O3 0.0166(8) 0.0255(9) 0.0154(9) 0.0109(8) 0.0008(7) -0.0015(7)
    O2W 0.0208(9) 0.0246(10) 0.0196(10) 0.0126(8) 0.0038(8) 0.0016(8)
    O4 0.0179(9) 0.0217(9) 0.0198(9) 0.0125(7) -0.0066(7) -0.0052(7)
    Mn1 0.0142(2) 0.0124(2) 0.0134(2) 0.00709(15) -0.00102(13) 0.00031(13)
_geom_special_details
;
All e.s.d.'s (except the e.s.d. in the dihedral angle between two l.s. planes)
are estimated using the full covariance matrix. The cell e.s.d.'s are taken
into account individually in the estimation of e.s.d.'s in distances, angles
and torsion angles; correlations between e.s.d.'s in cell parameters are only
used when they are defined by crystal symmetry. An approximate (isotropic)
treatment of cell e.s.d.'s is used for estimating e.s.d.'s involving l.s.
planes.
;
loop_
    _geom_bond_atom_site_label_1
    _geom_bond_atom_site_label_2
    _geom_bond_site_symmetry_2
    _geom_bond_distance
    _geom_bond_publ_flag
    C1 O2 . 1.251(3) ?
    C1 O1 . 1.263(3) ?
    C1 C2 . 1.530(3) ?
    C2 C3 3_665 1.540(3) ?
    C2 C3 . 1.550(3) ?
    C2 H2 . 1.0000 ?
    C3 C4 . 1.529(3) ?
    C3 C2 2_655 1.540(3) ?
    C3 H3 . 1.0000 ?
    C4 O3 . 1.254(3) ?
    C4 O4 . 1.269(3) ?
    O1 Mn1 . 2.1565(16) ?
    O2 Mn1 12_656 2.1866(17) ?
    O1W Mn1 . 2.2263(19) ?
    O1W H1B . 0.866(17) ?
    O1W H1A . 0.843(17) ?
    O3 Mn1 14_456 2.1581(17) ?
    O2W Mn1 . 2.2062(18) ?
    O2W H2A . 0.811(17) ?
    O2W H2B . 0.838(17) ?
    O4 Mn1 10_666 2.1569(17) ?
    Mn1 O4 10_666 2.1569(17) ?
    Mn1 O3 15_556 2.1581(17) ?
    Mn1 O2 11_566 2.1866(17) ?
loop_
    _geom_angle_atom_site_label_1
    _geom_angle_atom_site_label_2
    _geom_angle_atom_site_label_3
    _geom_angle_site_symmetry_1
    _geom_angle_site_symmetry_3
    _geom_angle
    _geom_angle_publ_flag
    O2 C1 O1 . . 124.0(2) ?
    O2 C1 C2 . . 119.9(2) ?
    O1 C1 C2 . . 116.0(2) ?
    C1 C2 C3 . 3_665 111.91(18) ?
    C1 C2 C3 . . 108.74(18) ?
    C3 C2 C3 3_665 . 111.7(2) ?
    C1 C2 H2 . . 108.1 ?
    C3 C2 H2 3_665 . 108.1 ?
    C3 C2 H2 . . 108.1 ?
    C4 C3 C2 . 2_655 107.13(18) ?
    C4 C3 C2 . . 111.68(18) ?
    C2 C3 C2 2_655 . 109.3(2) ?
    C4 C3 H3 . . 109.6 ?
    C2 C3 H3 2_655 . 109.6 ?
    C2 C3 H3 . . 109.6 ?
    O3 C4 O4 . . 124.0(2) ?
    O3 C4 C3 . . 117.0(2) ?
    O4 C4 C3 . . 118.9(2) ?
    C1 O1 Mn1 . . 121.10(15) ?
    C1 O2 Mn1 . 12_656 139.24(15) ?
    Mn1 O1W H1B . . 92.6(19) ?
    Mn1 O1W H1A . . 116(2) ?
    H1B O1W H1A . . 119(3) ?
    C4 O3 Mn1 . 14_456 131.39(15) ?
    Mn1 O2W H2A . . 110(2) ?
    Mn1 O2W H2B . . 113(2) ?
    H2A O2W H2B . . 108(3) ?
    C4 O4 Mn1 . 10_666 129.13(15) ?
    O1 Mn1 O4 . 10_666 90.49(6) ?
    O1 Mn1 O3 . 15_556 89.74(7) ?
    O4 Mn1 O3 10_666 15_556 168.84(7) ?
    O1 Mn1 O2 . 11_566 171.49(7) ?
    O4 Mn1 O2 10_666 11_566 86.09(6) ?
    O3 Mn1 O2 15_556 11_566 95.12(6) ?
    O1 Mn1 O2W . . 102.94(7) ?
    O4 Mn1 O2W 10_666 . 89.49(7) ?
    O3 Mn1 O2W 15_556 . 79.59(7) ?
    O2 Mn1 O2W 11_566 . 84.84(7) ?
    O1 Mn1 O1W . . 89.19(7) ?
    O4 Mn1 O1W 10_666 . 106.90(7) ?
    O3 Mn1 O1W 15_556 . 84.26(7) ?
    O2 Mn1 O1W 11_566 . 84.36(7) ?
    O2W Mn1 O1W . . 159.65(7) ?
loop_
    _geom_torsion_atom_site_label_1
    _geom_torsion_atom_site_label_2
    _geom_torsion_atom_site_label_3
    _geom_torsion_atom_site_label_4
    _geom_torsion_site_symmetry_1
    _geom_torsion_site_symmetry_2
    _geom_torsion_site_symmetry_3
    _geom_torsion_site_symmetry_4
    _geom_torsion
    _geom_torsion_publ_flag
    O2 C1 C2 C3 . . . 3_665 28.8(3) ?
    O1 C1 C2 C3 . . . 3_665 -154.7(2) ?
    O2 C1 C2 C3 . . . . -95.1(2) ?
    O1 C1 C2 C3 . . . . 81.4(2) ?
    C1 C2 C3 C4 . . . . -60.2(2) ?
    C3 C2 C3 C4 3_665 . . . 175.81(16) ?
    C1 C2 C3 C2 . . . 2_655 -178.55(15) ?
    C3 C2 C3 C2 3_665 . . 2_655 57.4(3) ?
    C2 C3 C4 O3 2_655 . . . 69.9(3) ?
    C2 C3 C4 O3 . . . . -49.8(3) ?
    C2 C3 C4 O4 2_655 . . . -107.7(2) ?
    C2 C3 C4 O4 . . . . 132.6(2) ?
    O2 C1 O1 Mn1 . . . . 24.6(3) ?
    C2 C1 O1 Mn1 . . . . -151.73(15) ?
    O1 C1 O2 Mn1 . . . 12_656 113.2(2) ?
    C2 C1 O2 Mn1 . . . 12_656 -70.6(3) ?
    O4 C4 O3 Mn1 . . . 14_456 16.8(3) ?
    C3 C4 O3 Mn1 . . . 14_456 -160.75(15) ?
    O3 C4 O4 Mn1 . . . 10_666 -136.2(2) ?
    C3 C4 O4 Mn1 . . . 10_666 41.3(3) ?
    C1 O1 Mn1 O4 . . . 10_666 48.74(18) ?
    C1 O1 Mn1 O3 . . . 15_556 -120.11(18) ?
    C1 O1 Mn1 O2 . . . 11_566 115.0(4) ?
    C1 O1 Mn1 O2W . . . . -40.85(18) ?
    C1 O1 Mn1 O1W . . . . 155.63(18) ?
loop_
    _geom_hbond_atom_site_label_D
    _geom_hbond_atom_site_label_H
    _geom_hbond_atom_site_label_A
    _geom_hbond_site_symmetry_A
    _geom_hbond_distance_DH
    _geom_hbond_distance_HA
    _geom_hbond_distance_DA
    _geom_hbond_angle_DHA
    O2W H2A O2W 12_656 0.811(17) 2.306(18) 3.116(2) 178(3)
    O2W H2A O3 8_654 0.811(17) 2.56(3) 2.955(2) 111(2)
    O1W H1B O4 15_556 0.866(17) 1.920(18) 2.774(3) 169(3)
    O1W H1B O3 15_556 0.866(17) 2.52(3) 2.942(3) 111(2)
    O2W H2B O1 8_654 0.838(17) 2.057(18) 2.883(3) 169(3)
    O1W H1A O1W 14_456 0.843(17) 2.010(18) 2.8513(18) 175(3)
