# Supplementary material for: Poly[hexa­aqua­(μ9-cyclo­hexane-1,2,3,4,5,6-hexa­carboxyl­ato)trimanganese(II)]
Source: Acta Crystallogr Sect E Struct Rep Online. 2013 Jun 15;69(Pt 7):m384. doi: 10.1107/S1600536813015626 (PMC3772420; doi:10.1107/S1600536813015626)
Supplement: Supplementary file 2 [file e-69-0m384-Isup2.hkl]

#
# h,k,l, Fc-squared, Fo-squared, sigma(Fo-squared) and status flag
#
data_I
_shelx_title ' 321 in R-3'
_shelx_refln_list_code          4
_shelx_F_calc_maximum      507.49
_exptl_crystal_F_000      1854.00
_reflns_d_resolution_high  0.8082
 
loop_
 _symmetry_equiv_pos_as_xyz
 'x, y, z'
 '-y, x-y, z'
 '-x+y, -x, z'
 'x+2/3, y+1/3, z+1/3'
 '-y+2/3, x-y+1/3, z+1/3'
 '-x+y+2/3, -x+1/3, z+1/3'
 'x+1/3, y+2/3, z+2/3'
 '-y+1/3, x-y+2/3, z+2/3'
 '-x+y+1/3, -x+2/3, z+2/3'
 '-x, -y, -z'
 'y, -x+y, -z'
 'x-y, x, -z'
 '-x+2/3, -y+1/3, -z+1/3'
 'y+2/3, -x+y+1/3, -z+1/3'
 'x-y+2/3, x+1/3, -z+1/3'
 '-x+1/3, -y+2/3, -z+2/3'
 'y+1/3, -x+y+2/3, -z+2/3'
 'x-y+1/3, x+2/3, -z+2/3'
 
_cell_length_a    14.5432
_cell_length_b    14.5432
_cell_length_c    14.9445
_cell_angle_alpha  90.000
_cell_angle_beta   90.000
_cell_angle_gamma 120.000
 
_shelx_F_squared_multiplier     1.000
 
loop_
 _refln_index_h
 _refln_index_k
 _refln_index_l
 _refln_F_squared_calc
 _refln_F_squared_meas
 _refln_F_squared_sigma
 _refln_observed_status
  -1   2   0    46498.63    44021.45    425.79 o
   0   3   0    18941.11    22215.67    181.48 o
  -2   4   0    44021.61    43313.66    278.36 o
  -4   5   0    80608.44    84327.28    551.26 o
  -1   5   0    17330.34    20310.86    157.48 o
  -3   6   0     1957.34     2269.00     50.21 o
   0   6   0     8791.84    10230.61    107.38 o
  -5   7   0     5206.02     5393.04     78.93 o
  -2   7   0     2628.23     3238.08     56.88 o
  -7   8   0     7332.10     6690.79    101.22 o
  -4   8   0    25805.84    24602.82    210.10 o
  -1   8   0     2043.78     1931.36     49.35 o
  -6   9   0    11731.69    10989.81    131.83 o
  -3   9   0     5141.29     5060.11     80.89 o
   0   9   0    11006.99    10963.46    148.90 o
  -8  10   0    71825.00    72885.87    568.75 o
  -5  10   0    67352.34    66855.25    469.63 o
  -2  10   0     8096.08     7915.03    137.87 o
 -10  11   0      156.79      169.26     42.80 o
  -7  11   0     2999.01     3241.31     95.47 o
  -4  11   0     5978.96     5754.42    103.52 o
  -1  11   0      851.80      794.02     66.00 o
  -9  12   0       29.00       34.81     23.27 o
  -6  12   0     8588.41     8703.23    167.16 o
  -3  12   0     3268.87     2919.05    117.29 o
   0  12   0        0.39       31.32     31.98 o
 -11  13   0    10575.78    10631.26    220.31 o
  -8  13   0    15650.44    16231.99    225.53 o
  -5  13   0      105.42      149.82     40.57 o
  -2  13   0     5680.12     5448.98    192.67 o
 -13  14   0     8778.05     8755.96    211.26 o
 -10  14   0     5616.53     5399.15    165.91 o
  -7  14   0     7087.22     7011.16    267.07 o
  -4  14   0     2814.84     3106.46    126.75 o
  -1  14   0     1423.49     1362.85    195.32 o
 -12  15   0     1607.88     1445.59    104.56 o
  -9  15   0      171.38       99.16     46.26 o
  -6  15   0     9290.91     9220.81    221.17 o
  -3  15   0     6406.78     6725.84    232.92 o
   0  15   0      807.47      799.17    106.63 o
 -14  16   0      418.05      338.50     82.29 o
 -11  16   0     5545.38     5386.38    204.81 o
  -8  16   0     1597.14     1619.64    123.71 o
  -5  16   0     3526.66     3624.56    189.11 o
  -2  16   0     2008.98     2145.33    180.26 o
 -13  17   0     3710.49     3671.75    160.45 o
 -10  17   0     2328.41     2157.28    184.48 o
  -7  17   0     2654.80     3221.42    206.87 o
  -4  17   0     2858.80     2984.33    196.17 o
  -1   1   1       37.55      185.07     15.17 o
  -3   2   1    19582.13    18658.21    156.03 o
   0   2   1       63.80      133.96     13.67 o
  -5   3   1     3392.37     3789.16     56.95 o
  -2   3   1    33078.57    33342.06    257.55 o
   1   3   1    64987.63    65019.87    419.87 o
  -7   4   1    11146.76    11681.15    127.13 o
  -4   4   1     1862.72     1997.33     51.89 o
  -1   4   1    79758.11    78170.82    468.56 o
   2   4   1    17058.29    16731.96    150.62 o
  -9   5   1    14989.98    14381.83    159.39 o
  -6   5   1      532.74      634.66     28.72 o
  -3   5   1      324.08      415.80     22.87 o
   0   5   1     1966.62     2543.87     43.42 o
   3   5   1    17383.65    17375.20    162.14 o
 -11   6   1     3669.96     3720.31    101.00 o
  -8   6   1     3383.92     3491.75     65.88 o
  -5   6   1    17007.29    16947.55    146.19 o
  -2   6   1    35942.27    36536.49    262.99 o
   1   6   1    69921.87    71438.02    455.95 o
   4   6   1     3030.13     3062.36     91.36 o
 -13   7   1     1413.25     1322.92     77.17 o
 -10   7   1      621.82      702.92     47.37 o
  -7   7   1     8560.29     8369.38    101.96 o
  -4   7   1    12213.89    11712.06    125.81 o
  -1   7   1    99817.91    98916.05    605.40 o
   2   7   1     5584.31     5618.48    112.60 o
   5   7   1     1910.28     1876.63     88.57 o
 -15   8   1     2582.48     2452.36    130.57 o
 -12   8   1    30316.41    29924.98    387.06 o
  -9   8   1    25184.07    25706.33    225.18 o
  -6   8   1      760.77      919.06     42.44 o
  -3   8   1     1298.76     1592.44     55.06 o
   0   8   1      956.74     1066.98     50.34 o
   3   8   1     1781.95     1801.65     79.20 o
   6   8   1     1400.23     1265.46     80.90 o
 -17   9   1       23.50       20.18     45.82 o
 -14   9   1     8940.43     8932.84    207.70 o
 -11   9   1    32244.41    31199.04    330.13 o
  -8   9   1     5215.29     5399.31     97.57 o
  -5   9   1     6460.22     6530.84     98.51 o
  -2   9   1    57072.08    56883.57    450.48 o
   1   9   1    20756.24    20116.61    221.87 o
   4   9   1     7893.40     7883.05    193.85 o
   7   9   1     1352.32     1304.15    110.80 o
 -16  10   1     1809.42     1680.03    152.25 o
 -13  10   1     3882.53     3962.79    166.26 o
 -10  10   1      255.61      330.06     38.52 o
  -7  10   1      483.71      535.05     42.33 o
  -4  10   1      167.60      221.98     26.83 o
  -1  10   1    35817.85    35661.32    361.47 o
   2  10   1      675.94      675.96     61.77 o
   5  10   1       88.33       58.61     42.03 o
 -15  11   1    25230.24    25259.38    469.15 o
 -12  11   1    16902.97    17347.50    278.11 o
  -9  11   1     4996.48     5286.21    136.55 o
  -6  11   1    12195.42    12026.09    173.69 o
  -3  11   1        4.54        5.50     21.36 o
   0  11   1       59.54      127.59     35.99 o
   3  11   1    10475.75    10549.88    300.51 o
   6  11   1     6728.36     7000.23    506.55 o
 -17  12   1     3081.75     3107.13    355.18 o
 -14  12   1     7219.06     6837.92    281.73 o
 -11  12   1     7936.15     7496.52    186.76 o
  -8  12   1      770.49      815.21     56.70 o
  -5  12   1      127.22      106.76     34.26 o
  -2  12   1       10.38        7.60     24.29 o
   1  12   1     4319.73     4622.30    183.73 o
   4  12   1     9247.10     9932.28    260.66 o
 -16  13   1        1.60       10.83     53.19 o
 -13  13   1      167.28      203.34     61.18 o
 -10  13   1      561.40      557.04     63.19 o
  -7  13   1     4784.51     4802.10    117.16 o
  -4  13   1      478.56      475.14     60.11 o
  -1  13   1     1013.02     1122.25     90.99 o
   2  13   1       14.42       50.28     41.18 o
 -15  14   1      267.97      213.71    104.28 o
 -12  14   1      349.34      289.49     52.71 o
  -9  14   1     2009.23     1951.43    169.68 o
  -6  14   1     3540.06     3314.39    129.53 o
  -3  14   1     1378.14     1470.94    122.89 o
   0  14   1     5907.26     5925.42    336.94 o
 -14  15   1     1815.25     1800.17    146.84 o
 -11  15   1     2113.88     2389.94    130.48 o
  -8  15   1      234.68      158.03     58.64 o
  -5  15   1      999.99     1075.37     92.62 o
  -2  15   1     4976.29     4483.87    199.79 o
   1  15   1     5770.71     5522.46    234.95 o
 -13  16   1      443.21      426.70     70.35 o
 -10  16   1    13785.25    13830.78    284.81 o
  -7  16   1    10768.19    11014.10    278.74 o
  -4  16   1     1142.95     1229.90    124.93 o
  -1  16   1       29.43      -40.76    107.35 o
 -12  17   1     2261.11     2235.24    163.82 o
  -9  17   1     9998.57    10074.37    276.25 o
  -6  17   1     2376.78     2485.53    200.84 o
   0   1   2    19267.88    19435.66    195.09 o
  -2   2   2    81344.60    80836.94    555.10 o
   1   2   2    15498.95    17394.97    144.36 o
  -4   3   2     7468.63     9272.69     95.73 o
  -1   3   2     1726.63     1880.68     51.59 o
   2   3   2   145117.19   142210.55   1361.12 o
  -6   4   2   189572.41   194131.14   1430.80 o
  -3   4   2     4149.98     4040.86     63.92 o
   0   4   2     3257.36     3122.88     42.82 o
   3   4   2       25.02      173.78     36.75 o
  -8   5   2   110285.86   104895.87   1036.81 o
  -5   5   2     4919.54     6641.14     79.74 o
  -2   5   2      661.50     1182.33     33.80 o
   1   5   2    51561.82    52593.86    423.84 o
   4   5   2    13271.96    13246.31    203.93 o
 -10   6   2    32160.67    32941.63    337.57 o
  -7   6   2    56572.21    58605.78    395.63 o
  -4   6   2     1531.11     1235.66     39.45 o
  -1   6   2     2220.76     2304.85     52.64 o
   2   6   2     2530.16     2853.08    118.88 o
   5   6   2     5423.98     5016.24    117.31 o
 -12   7   2      153.68       91.69     43.03 o
  -9   7   2     8817.46     8647.97    113.43 o
  -6   7   2     5885.19     6305.52     80.52 o
  -3   7   2       25.75       96.39     15.84 o
   0   7   2     5058.48     5029.83     93.15 o
   3   7   2     9304.37     9900.17    196.80 o
   6   7   2     2135.06     2203.96    100.02 o
 -14   8   2      108.47      190.45     45.08 o
 -11   8   2    18916.99    19023.21    243.69 o
  -8   8   2    54775.78    53734.62    382.14 o
  -5   8   2     7900.25     8399.13    111.68 o
  -2   8   2     2341.30     1869.55     44.04 o
   1   8   2       10.40       31.53     19.36 o
   4   8   2    18085.93    18743.76    256.68 o
   7   8   2    13655.35    14316.49    424.29 o
 -16   9   2     6333.89     7028.37    200.10 o
 -13   9   2     1979.79     1791.72    105.70 o
 -10   9   2     1151.95     1261.29     60.03 o
  -7   9   2    10127.05     9978.74    137.90 o
  -4   9   2    45743.53    46550.23    351.20 o
  -1   9   2    12198.91    13102.89    186.51 o
   2   9   2      625.56      605.77     58.35 o
   5   9   2     2223.20     2345.48    108.88 o
   8   9   2     6469.06     7034.17    275.59 o
 -15  10   2     3954.01     4299.83    187.12 o
 -12  10   2      222.72      244.19     54.68 o
  -9  10   2    31416.10    31115.13    357.27 o
  -6  10   2      594.00      617.55     49.95 o
  -3  10   2    46118.03    45373.46    424.31 o
   0  10   2     8768.92     8331.42    154.06 o
   3  10   2      668.90      778.61     67.94 o
   6  10   2     8221.34     8064.96    499.98 o
 -17  11   2      710.71     1144.31    188.68 o
 -14  11   2     5813.42     5812.34    220.58 o
 -11  11   2     4199.82     4131.29    114.95 o
  -8  11   2    16903.87    18065.68    243.43 o
  -5  11   2      141.05      128.39     24.97 o
  -2  11   2     6714.40     6370.04    134.54 o
   1  11   2     1366.95     1221.36     85.47 o
   4  11   2     2503.96     2310.23    140.75 o
 -16  12   2      898.91     1037.55    116.39 o
 -13  12   2     6157.95     6469.77    320.41 o
 -10  12   2    39895.57    38954.36    442.05 o
  -7  12   2     3082.10     2901.77    108.29 o
  -4  12   2    25044.83    23927.34    289.80 o
  -1  12   2    26773.56    26023.50    318.56 o
   2  12   2    11645.83    11697.08    228.30 o
   5  12   2      314.76      267.57     67.06 o
 -15  13   2     2385.09     2106.72    154.94 o
 -12  13   2      108.87       65.95     60.14 o
  -9  13   2      784.38     1030.37     71.84 o
  -6  13   2     5908.31     5896.33    164.19 o
  -3  13   2     4129.77     4427.42    144.88 o
   0  13   2    18762.20    18593.31    344.73 o
   3  13   2      612.01      773.86     92.12 o
 -14  14   2    10050.54     9775.89    282.65 o
 -11  14   2    10523.74    10407.16    202.60 o
  -8  14   2     9342.15     9803.63    302.45 o
  -5  14   2     1406.50     1311.89     95.38 o
  -2  14   2     1206.34     1196.54    126.88 o
   1  14   2     4302.66     4363.82    160.25 o
 -13  15   2     3723.96     3706.93    250.16 o
 -10  15   2     2305.05     2359.48    147.37 o
  -7  15   2      145.13      178.79     51.92 o
  -4  15   2    15784.04    15455.19    298.59 o
  -1  15   2     2022.22     2038.33    158.39 o
 -12  16   2      193.41      258.02     71.23 o
  -9  16   2      149.92      171.55     76.32 o
  -6  16   2     2856.89     2637.80    161.61 o
  -3  16   2     3151.87     3225.14    227.91 o
 -11  17   2     2305.62     2552.09    177.45 o
  -8  17   2      510.83      600.60     88.26 o
  -5  17   2      298.58      309.57    137.79 o
   0   0   3    28347.24    34035.66    564.29 o
   1   1   3   103687.69   104900.47    753.16 o
  -1   2   3    18921.99    20628.37    180.34 o
   2   2   3    58165.64    56681.78    412.63 o
  -3   3   3    13784.74    12737.74    144.08 o
   0   3   3     7879.47     8221.14     95.79 o
   3   3   3     2031.67     1664.73     49.77 o
  -5   4   3    30521.54    32336.34    328.26 o
  -2   4   3    22291.51    21010.53    181.41 o
   1   4   3     8923.97     7912.81    119.56 o
   4   4   3      330.11      356.14     25.32 o
  -7   5   3      180.63       69.87     17.46 o
  -4   5   3      425.35      395.66     26.12 o
  -1   5   3       13.99       69.27     12.19 o
   2   5   3     6771.18     6752.91    121.76 o
   5   5   3     8029.88     7603.97    140.81 o
  -9   6   3     5113.90     5010.62     89.48 o
  -6   6   3     3220.74     3208.91     58.85 o
  -3   6   3    11391.77    11068.77    118.45 o
   0   6   3    14749.27    14371.02    153.47 o
   3   6   3    25640.29    25469.47    315.88 o
   6   6   3    13450.28    13318.84    209.93 o
 -11   7   3     4499.14     4575.24    102.84 o
  -8   7   3    12213.59    11958.20    135.97 o
  -5   7   3      786.91     1022.94     52.85 o
  -2   7   3     4407.19     4333.97     84.39 o
   1   7   3    24798.81    24697.26    262.53 o
   4   7   3     2754.13     2768.19     90.91 o
   7   7   3     2555.36     2879.05    105.17 o
 -13   8   3     5272.30     5004.94    128.79 o
 -10   8   3     7661.37     7285.01    110.91 o
  -7   8   3    27333.73    27399.52    239.99 o
  -4   8   3    17695.88    17157.66    172.35 o
  -1   8   3       74.82      194.52     28.77 o
   2   8   3     3814.60     3929.44    100.14 o
   5   8   3      796.52      802.99     65.22 o
   8   8   3      212.15      138.16     47.10 o
 -15   9   3    10121.74    10773.53    325.92 o
 -12   9   3     2523.81     2908.97    137.57 o
  -9   9   3     4791.62     4356.76     94.15 o
  -6   9   3     5077.43     5272.22     92.79 o
  -3   9   3      128.29      110.79     20.28 o
   0   9   3    16198.37    16389.38    222.03 o
   3   9   3    24013.14    23547.19    344.91 o
   6   9   3      561.71      559.95     69.35 o
 -17  10   3     4879.66     5031.55    219.16 o
 -14  10   3       49.23       46.83     46.71 o
 -11  10   3       60.05       57.62     35.54 o
  -8  10   3    10985.28    10956.84    159.20 o
  -5  10   3    30605.64    30534.36    276.74 o
  -2  10   3      803.24      801.89     55.91 o
   1  10   3     8561.46     8030.65    180.66 o
   4  10   3     5087.69     5614.72    216.69 o
   7  10   3     4363.89     4603.05    206.79 o
 -16  11   3     6587.80     6619.21    236.60 o
 -13  11   3      994.10      953.93     97.48 o
 -10  11   3     6061.73     6038.55    180.63 o
  -7  11   3    72369.97    70287.67    549.80 o
  -4  11   3    12099.81    11476.66    212.06 o
  -1  11   3      245.93      249.92     38.76 o
   2  11   3     9337.32     9298.56    208.51 o
   5  11   3     4238.45     4790.43    172.13 o
 -15  12   3      837.22      691.22     96.11 o
 -12  12   3      975.82      995.93     99.55 o
  -9  12   3     8312.83     8157.15    164.24 o
  -6  12   3     6031.29     5754.96    159.27 o
  -3  12   3     2343.08     2441.73     98.05 o
   0  12   3     6760.73     6491.66    230.33 o
   3  12   3     5107.59     5033.89    279.20 o
 -14  13   3     5974.36     5932.54    451.82 o
 -11  13   3     2278.26     2253.60    107.14 o
  -8  13   3    13087.37    12423.27    248.60 o
  -5  13   3        8.42      -18.96     30.09 o
  -2  13   3     4156.03     4162.83    121.28 o
   1  13   3      641.89      643.80     72.83 o
 -16  14   3     2416.65     2590.22    181.43 o
 -13  14   3       15.84       33.73     49.76 o
 -10  14   3    25514.96    24446.01    379.31 o
  -7  14   3    13781.70    13756.78    270.69 o
  -4  14   3     4196.13     4038.35    163.09 o
  -1  14   3     2502.65     2481.75    133.73 o
   2  14   3      642.51      647.40     87.95 o
 -15  15   3      351.46      343.79     79.79 o
 -12  15   3       27.82       19.63     41.70 o
  -9  15   3    13430.26    13267.64    310.64 o
  -6  15   3      138.37       82.28     47.68 o
  -3  15   3     1611.63     1644.64    160.66 o
   0  15   3      938.38     1208.00    127.37 o
 -14  16   3      177.21      129.78     75.75 o
 -11  16   3       74.87      160.60     57.20 o
  -8  16   3       16.49       63.69     45.74 o
  -5  16   3     7515.52     7498.55    451.57 o
  -2  16   3     9026.28     8887.64    336.53 o
 -10  17   3      464.80      328.01     75.77 o
  -7  17   3     1157.92     1252.44    167.15 o
  -1   1   4    48841.10    48636.06    468.09 o
  -3   2   4     3131.13     3190.72     58.90 o
   0   2   4     3949.05     4465.43     73.87 o
  -5   3   4       32.85      168.33     18.33 o
  -2   3   4      606.73     1241.40     38.20 o
   1   3   4     4225.16     4637.57     80.57 o
  -7   4   4      540.09      536.30     33.19 o
  -4   4   4     1998.66     2422.00     51.36 o
  -1   4   4   175733.20   168500.50   1049.28 o
   2   4   4   127613.22   132371.39   1041.51 o
  -9   5   4      346.46      549.09     44.73 o
  -6   5   4    33252.94    35610.93    287.31 o
  -3   5   4     1863.15     1652.30     76.10 o
   0   5   4   257542.05   259400.14   1453.76 o
   3   5   4     8091.72     7775.65    141.86 o
 -11   6   4    10456.47    11495.72    245.66 o
  -8   6   4    21007.33    21446.41    211.57 o
  -5   6   4     1903.78     1941.05     54.65 o
  -2   6   4    12570.77    11245.19    120.89 o
   1   6   4      167.48      300.33     32.72 o
   4   6   4     8845.70     8873.26    212.54 o
 -13   7   4     5119.03     5537.28    137.83 o
 -10   7   4     5988.09     6166.84    116.98 o
  -7   7   4      353.01      370.72     29.96 o
  -4   7   4    35034.08    34332.64    270.67 o
  -1   7   4    61685.28    63550.34    487.75 o
   2   7   4     1300.39     1308.05     70.40 o
   5   7   4     2001.45     1698.37    149.89 o
 -15   8   4     1204.78     1390.83    102.84 o
 -12   8   4      740.06      789.19     61.35 o
  -9   8   4      280.31      390.52     35.97 o
  -6   8   4    17464.58    18488.01    185.47 o
  -3   8   4    41572.84    41367.76    356.86 o
   0   8   4      836.85      966.32     59.89 o
   3   8   4      567.64      543.06     52.18 o
   6   8   4     2922.03     2900.95    111.14 o
 -17   9   4      653.41      737.69    135.30 o
 -14   9   4    15983.91    15213.21    338.67 o
 -11   9   4    13038.24    12500.92    203.89 o
  -8   9   4     6204.95     5710.60    108.70 o
  -5   9   4    10156.18    10500.82    135.43 o
  -2   9   4     9475.61     9934.92    152.21 o
   1   9   4     5681.87     6167.70    171.31 o
   4   9   4      205.88      242.39     46.65 o
   7   9   4     2693.95     2625.29    144.97 o
 -16  10   4     3832.28     4091.09    195.05 o
 -13  10   4     7845.77     8697.10    244.19 o
 -10  10   4     9990.44     9513.13    153.50 o
  -7  10   4       33.03       55.28     32.87 o
  -4  10   4      535.98      671.38     49.97 o
  -1  10   4      125.18       99.64     29.04 o
   2  10   4    10066.22    10180.61    238.13 o
   5  10   4     6950.86     7428.80    204.37 o
 -15  11   4      351.02      385.56     72.34 o
 -12  11   4      679.27      744.11     75.08 o
  -9  11   4     5355.26     5126.26    126.52 o
  -6  11   4    10570.63    10457.06    164.72 o
  -3  11   4     5268.33     5482.73    129.44 o
   0  11   4      568.16      756.85     70.26 o
   3  11   4      263.76      233.47     69.70 o
   6  11   4     1616.81     1975.20    134.27 o
 -17  12   4     1268.75     1146.90    226.41 o
 -14  12   4     8840.95     8717.42    349.25 o
 -11  12   4     5828.49     5368.75    137.92 o
  -8  12   4    10644.55    10402.60    187.66 o
  -5  12   4       19.71      130.86     33.81 o
  -2  12   4     3709.12     3557.76    110.41 o
   1  12   4    25240.13    25186.47    423.72 o
   4  12   4     5483.31     5349.07    185.66 o
 -16  13   4     3022.71     3087.97    263.26 o
 -13  13   4     1595.17     1993.93    144.53 o
 -10  13   4     4939.39     4900.36    134.73 o
  -7  13   4      615.87      516.86     65.82 o
  -4  13   4    17376.36    16327.45    272.09 o
  -1  13   4     1765.71     1792.51    132.01 o
   2  13   4     9941.96    10583.10    323.90 o
 -15  14   4      523.76      488.92    131.32 o
 -12  14   4     2600.03     2365.17    249.01 o
  -9  14   4    12003.49    11619.41    253.05 o
  -6  14   4    11487.99    11450.14    250.97 o
  -3  14   4     2492.60     2153.97    153.61 o
   0  14   4      195.76       95.11     47.59 o
 -14  15   4     3021.40     3243.66    195.64 o
 -11  15   4     2341.21     2215.19    134.22 o
  -8  15   4    13000.36    12400.58    272.34 o
  -5  15   4     5278.86     5705.59    204.39 o
  -2  15   4        9.85      -19.22     51.57 o
 -13  16   4        9.18      -58.92     77.19 o
 -10  16   4       66.68       93.26     52.16 o
  -7  16   4     5129.33     5003.30    223.74 o
  -4  16   4      193.56      282.58     72.73 o
 -12  17   4     2443.50     2424.51    177.56 o
  -9  17   4    17168.21    17092.76    344.30 o
  -6  17   4     9802.59     9460.95    329.89 o
   0   1   5       31.35      196.77     31.50 o
  -2   2   5    12983.74    11792.15    151.05 o
   1   2   5     2648.99     3154.69     57.69 o
  -4   3   5   127868.01   128700.10    830.10 o
  -1   3   5       41.32       71.74     16.43 o
   2   3   5    42401.59    42858.06    317.77 o
  -6   4   5    29486.10    29871.97    294.77 o
  -3   4   5     5960.47     5306.02     77.15 o
   0   4   5     7420.22     7782.79    135.24 o
   3   4   5    49579.41    51263.51    411.15 o
  -8   5   5    26633.03    26487.25    283.67 o
  -5   5   5    35363.58    33418.16    260.77 o
  -2   5   5    11922.82    12267.10    142.57 o
   1   5   5      609.35      776.05     44.91 o
   4   5   5      221.94      339.61     39.00 o
 -10   6   5    23142.96    23930.61    286.11 o
  -7   6   5    56177.80    55378.16    397.69 o
  -4   6   5    44704.39    43368.72    354.72 o
  -1   6   5     2781.91     3002.76     53.18 o
   2   6   5     4659.86     4794.92    112.76 o
   5   6   5     6269.61     5704.18    131.69 o
 -12   7   5     5606.24     5769.34    138.19 o
  -9   7   5      798.10      951.43     52.28 o
  -6   7   5     4937.24     4841.38     94.10 o
  -3   7   5     4502.21     4814.73     99.17 o
   0   7   5     2206.99     2342.68     69.74 o
   3   7   5     1187.94     1112.88     70.62 o
   6   7   5        8.25       26.35     30.31 o
 -14   8   5     7197.88     7512.64    196.82 o
 -11   8   5       32.11       27.43     26.25 o
  -8   8   5     1046.03     1128.43     57.79 o
  -5   8   5    14616.21    13975.58    183.64 o
  -2   8   5     4984.31     5144.54    116.73 o
   1   8   5    11553.21    11318.67    236.08 o
   4   8   5      437.80      453.79     57.40 o
   7   8   5     5696.11     6029.13    185.07 o
 -16   9   5      210.84      333.72     76.70 o
 -13   9   5      957.65      984.22     82.58 o
 -10   9   5      952.56      933.22     65.52 o
  -7   9   5     9172.78     8938.65    143.51 o
  -4   9   5      953.92     1008.36     59.27 o
  -1   9   5     6295.92     6026.53    199.64 o
   2   9   5       58.20        3.82     47.30 o
   5   9   5    14411.92    14426.50    282.63 o
   8   9   5     6985.23     7370.22    740.13 o
 -15  10   5     6865.58     7298.25    243.96 o
 -12  10   5      418.27      396.57     65.61 o
  -9  10   5     1103.20     1174.08     73.75 o
  -6  10   5    11840.61    11258.92    164.16 o
  -3  10   5     6346.24     5981.49    124.08 o
   0  10   5     5785.22     5535.62    170.99 o
   3  10   5     8940.39     8769.49    246.62 o
   6  10   5      689.09      716.71     82.40 o
 -17  11   5     4806.93     5349.56    388.34 o
 -14  11   5     2362.69     2577.30    165.64 o
 -11  11   5     1799.45     1748.21    108.61 o
  -8  11   5       66.21      100.24     27.19 o
  -5  11   5     7497.67     7624.57    191.08 o
  -2  11   5    23984.75    23972.73    413.14 o
   1  11   5    10481.72    10919.01    258.11 o
   4  11   5     2853.19     3162.28    150.32 o
 -16  12   5     1240.08     1179.97    123.81 o
 -13  12   5      581.70      515.80    130.86 o
 -10  12   5     1943.43     1924.10     97.98 o
  -7  12   5       11.49       30.06     36.36 o
  -4  12   5      516.96      578.99     65.72 o
  -1  12   5     1647.29     1783.75    118.96 o
   2  12   5     1157.02     1108.54    114.67 o
 -15  13   5     1603.48     1543.71    138.30 o
 -12  13   5    15022.58    14440.29    286.72 o
  -9  13   5     1222.49     1312.61     98.48 o
  -6  13   5      384.49      454.16     54.21 o
  -3  13   5    12308.84    12873.88    324.28 o
   0  13   5     9490.96     9260.76    249.59 o
   3  13   5      552.30      631.70     82.97 o
 -14  14   5      922.14      920.95    107.57 o
 -11  14   5      611.91      517.15     60.78 o
  -8  14   5      111.98       48.58     43.05 o
  -5  14   5     4215.60     4089.97    169.62 o
  -2  14   5    14289.86    14193.79    273.07 o
   1  14   5     6587.02     6733.38    224.30 o
 -13  15   5    13003.55    13555.65    341.52 o
 -10  15   5     3613.98     3657.32    167.98 o
  -7  15   5      475.25      471.28     74.96 o
  -4  15   5      438.32      480.15     81.99 o
  -1  15   5     2944.88     3352.07    335.95 o
 -12  16   5    11541.29    11602.36    449.96 o
  -9  16   5      950.63     1018.28    101.14 o
  -6  16   5     4526.72     4403.21    190.56 o
  -3  16   5      277.63      160.41     79.74 o
 -11  17   5      421.93      425.67     84.62 o
  -8  17   5      695.99      605.43    139.61 o
   0   0   6    17748.29    17781.58    404.19 o
   1   1   6      434.38      464.93     35.59 o
  -1   2   6     8398.09     6179.00    114.21 o
   2   2   6    43753.39    46182.07    381.46 o
  -3   3   6    14317.58    14596.75    158.36 o
   0   3   6    76942.23    77956.21    598.04 o
   3   3   6     2122.47     2152.90     58.99 o
  -5   4   6       91.47       69.15     17.56 o
  -2   4   6    14276.39    13274.22    156.27 o
   1   4   6     5254.69     5866.34    109.55 o
   4   4   6     8758.96     9082.30    178.87 o
  -7   5   6      310.88      495.71     35.53 o
  -4   5   6    10687.01    11991.12    134.86 o
  -1   5   6    24511.87    25576.29    259.91 o
   2   5   6       10.65       20.15     19.71 o
   5   5   6     1101.78     1116.07    101.51 o
  -9   6   6        1.95       16.55     21.09 o
  -6   6   6    55458.28    53732.03    390.74 o
  -3   6   6    14173.47    14223.50    185.07 o
   0   6   6     8723.86     8823.76    136.31 o
   3   6   6     9029.71     9212.42    190.55 o
   6   6   6     6868.67     6599.28    151.06 o
 -11   7   6     3939.66     3932.54    113.40 o
  -8   7   6     2884.35     2930.78     81.63 o
  -5   7   6    41440.06    42676.13    389.88 o
  -2   7   6     3986.49     3667.90     90.94 o
   1   7   6     6248.19     6958.96    179.41 o
   4   7   6    31928.76    32654.74    371.44 o
   7   7   6    15659.53    15809.11    259.93 o
 -13   8   6      625.95      811.43     89.72 o
 -10   8   6     7548.85     7420.43    195.72 o
  -7   8   6    20243.66    19554.90    224.62 o
  -4   8   6     9849.84     9335.34    152.20 o
  -1   8   6       20.24       45.86     23.86 o
   2   8   6    15282.18    15901.77    300.47 o
   5   8   6    20704.88    21111.34    381.61 o
   8   8   6      732.16      871.68    106.99 o
 -15   9   6     2885.47     3432.79    223.98 o
 -12   9   6     1701.40     2138.70    106.91 o
  -9   9   6    23543.42    23746.60    264.91 o
  -6   9   6    57054.03    56748.68    471.25 o
  -3   9   6     1946.48     2123.48     91.88 o
   0   9   6     2787.30     2787.92    126.52 o
   3   9   6    26480.50    26949.27    431.62 o
   6   9   6      385.35      298.72     59.02 o
 -14  10   6     2393.54     2044.54    146.74 o
 -11  10   6        4.18        7.74     27.48 o
  -8  10   6    40947.43    39908.71    381.32 o
  -5  10   6      795.04      689.96     58.71 o
  -2  10   6     1850.28     1712.28     88.86 o
   1  10   6    12644.03    12548.31    275.10 o
   4  10   6     9220.28     9323.47    230.82 o
 -16  11   6     5463.21     5865.27    239.39 o
 -13  11   6      197.86      291.94     58.85 o
 -10  11   6     4190.21     3663.73    167.21 o
  -7  11   6     6900.00     7090.00    136.46 o
  -4  11   6     6109.34     6360.09    164.44 o
  -1  11   6       87.10       80.51     39.02 o
   2  11   6      623.81      560.71     76.08 o
   5  11   6     1130.05      888.97    110.62 o
 -15  12   6     9079.79     9289.07    283.41 o
 -12  12   6     3510.62     3707.02    150.19 o
  -9  12   6     7764.27     7793.76    178.23 o
  -6  12   6    12980.13    13380.87    248.10 o
  -3  12   6    10725.90    10692.11    209.92 o
   0  12   6      990.97     1033.15     98.72 o
   3  12   6      313.50      254.80     61.80 o
 -14  13   6     1978.58     1931.78    151.57 o
 -11  13   6     4192.97     4139.86    157.92 o
  -8  13   6     6885.42     6891.12    196.50 o
  -5  13   6       11.34       -1.55     30.57 o
  -2  13   6      316.34      312.61     78.04 o
   1  13   6       44.16       39.70     47.91 o
 -13  14   6     3026.41     3117.34    229.67 o
 -10  14   6     1871.48     1826.98    138.27 o
  -7  14   6     7022.35     6878.84    202.29 o
  -4  14   6     7185.25     7275.92    196.83 o
  -1  14   6       59.67      -16.27     45.04 o
 -12  15   6      559.36      593.35    150.99 o
  -9  15   6     7729.64     7914.32    224.91 o
  -6  15   6     1066.39     1125.77    102.86 o
  -3  15   6     1238.86     1386.81    128.28 o
 -11  16   6      389.47      549.75     80.80 o
  -8  16   6       45.75      -23.05     46.16 o
  -5  16   6     1140.28     1267.28    124.40 o
  -1   1   7     3950.07     3519.51     99.85 o
  -3   2   7    23351.66    23348.04    236.67 o
   0   2   7     9357.79     8984.01    151.86 o
  -5   3   7     2484.09     2482.33     67.67 o
  -2   3   7     7362.84     6652.64    154.94 o
   1   3   7    10999.87    10592.75    221.97 o
  -7   4   7     1703.95     1566.79     64.18 o
  -4   4   7     9912.52     9262.67    133.88 o
  -1   4   7    10096.27    10134.16    151.57 o
   2   4   7       79.17       81.21     21.34 o
  -9   5   7    12658.02    12398.81    243.06 o
  -6   5   7     4091.89     3642.01     80.91 o
  -3   5   7    49040.50    48488.90    369.33 o
   0   5   7    39019.05    38950.27    360.04 o
   3   5   7     9709.48     9904.96    179.25 o
 -11   6   7      262.70      340.93     56.98 o
  -8   6   7     7173.89     7591.40    143.74 o
  -5   6   7     6233.31     5424.10     92.55 o
  -2   6   7    33610.20    33201.72    303.69 o
   1   6   7    18914.40    18562.61    226.05 o
   4   6   7     1405.60     1439.15     79.37 o
 -13   7   7    24367.25    24429.44    380.16 o
 -10   7   7    17089.73    17281.69    450.42 o
  -7   7   7      851.39      924.53     65.83 o
  -4   7   7      702.89      780.49     53.01 o
  -1   7   7     1718.29     1854.08     98.08 o
   2   7   7     4741.90     4345.17    147.94 o
   5   7   7     3657.93     3837.39    139.59 o
 -15   8   7     4199.23     4187.68    191.85 o
 -12   8   7    24257.96    24103.10    331.93 o
  -9   8   7     5958.74     5778.19    181.47 o
  -6   8   7     8090.09     7684.28    135.71 o
  -3   8   7    34303.40    32848.64    365.79 o
   0   8   7     4723.30     4937.70    243.59 o
   3   8   7      466.10      446.51     63.38 o
   6   8   7     2485.99     2432.87    135.69 o
 -14   9   7      134.82      191.28     51.94 o
 -11   9   7     1094.15      941.54     79.59 o
  -8   9   7     3978.44     4269.33    104.42 o
  -5   9   7    25262.06    24205.24    443.28 o
  -2   9   7     7107.08     7239.14    155.72 o
   1   9   7     3116.09     3039.25    172.60 o
   4   9   7       34.58        3.63     35.54 o
   7   9   7      844.24      821.60    109.08 o
 -16  10   7      712.24      627.03    100.27 o
 -13  10   7    11474.51    11352.83    223.61 o
 -10  10   7    12356.10    12151.08    277.34 o
  -7  10   7      262.50      237.64     35.42 o
  -4  10   7       30.19       71.68     30.26 o
  -1  10   7      284.61      276.78     55.01 o
   2  10   7     7864.13     8140.12    236.01 o
   5  10   7     2271.15     2374.31    142.27 o
 -15  11   7     3203.39     3353.76    186.79 o
 -12  11   7    10154.62    10310.13    240.69 o
  -9  11   7      202.78      217.56     37.62 o
  -6  11   7      643.72      629.18     60.80 o
  -3  11   7     4911.76     5118.17    139.94 o
   0  11   7     5602.94     5210.63    182.06 o
   3  11   7     4199.02     4604.06    170.83 o
 -14  12   7       22.99       23.82     49.83 o
 -11  12   7     1052.46     1236.85     96.65 o
  -8  12   7     5394.71     5381.79    149.56 o
  -5  12   7       13.58       -8.92     29.75 o
  -2  12   7      244.82      235.28     58.28 o
   1  12   7     1088.93     1058.32    133.47 o
   4  12   7       44.98      -49.22     74.56 o
 -13  13   7    17986.29    18246.94    343.92 o
 -10  13   7        9.23       44.41     44.31 o
  -7  13   7     5111.37     5081.91    148.44 o
  -4  13   7     3343.61     3081.08    127.61 o
  -1  13   7     9966.08     9967.86    267.41 o
   2  13   7     8509.84     8655.22    260.78 o
 -12  14   7     3392.78     3189.91    205.74 o
  -9  14   7      186.74      216.99     58.76 o
  -6  14   7       33.82       70.64     45.11 o
  -3  14   7     1618.01     1559.86    109.57 o
   0  14   7     3797.92     3661.81    183.72 o
 -11  15   7       55.35       54.18     65.49 o
  -8  15   7    10253.68     9481.63    250.84 o
  -5  15   7     9806.40     9883.81    437.89 o
  -2  15   7       64.72        9.36     49.96 o
 -10  16   7     4363.37     4183.25    191.04 o
  -7  16   7     7956.46     8043.52    237.10 o
  -4  16   7     1995.54     1713.86    257.21 o
   0   1   8    20204.31    21807.84    305.23 o
  -2   2   8     3050.07     3032.25    151.76 o
   1   2   8    31922.61    31279.28    343.90 o
  -4   3   8    23176.03    23374.19    238.42 o
  -1   3   8    23109.13    23765.24    294.59 o
   2   3   8     5362.02     5012.38     89.75 o
  -6   4   8    81188.14    81757.13    604.88 o
  -3   4   8    47567.71    46472.11    422.53 o
   0   4   8     1906.56     1965.40     84.21 o
   3   4   8      245.22      289.44     38.71 o
  -8   5   8     5426.89     5021.47    122.07 o
  -5   5   8     7748.41     7180.98    119.33 o
  -2   5   8    12717.45    12870.59    186.49 o
   1   5   8     2089.95     2191.34     77.17 o
   4   5   8     2070.03     2262.56     92.60 o
 -10   6   8     1767.18     1812.64     91.39 o
  -7   6   8     7456.24     7370.05    141.20 o
  -4   6   8    39729.00    37709.93    350.24 o
  -1   6   8     5224.40     4690.25    110.51 o
   2   6   8     2157.69     2293.07    171.16 o
   5   6   8     1206.06     1198.52    116.62 o
 -12   7   8       22.74       30.59     37.88 o
  -9   7   8     4523.55     5089.10    145.74 o
  -6   7   8    50703.46    49768.20    433.35 o
  -3   7   8      444.94      551.39     46.20 o
   0   7   8      147.97      168.55     43.57 o
   3   7   8     6601.65     5903.72    181.75 o
   6   7   8    12835.15    13146.45    308.74 o
 -14   8   8     9439.37    10126.76    243.63 o
 -11   8   8     2119.63     2151.69    108.45 o
  -8   8   8     1648.52     1781.91     83.48 o
  -5   8   8      167.82      185.70     29.82 o
  -2   8   8     1256.05     1313.57    102.65 o
   1   8   8       29.84        9.81     31.06 o
   4   8   8     5494.05     5186.29    309.12 o
   7   8   8       56.53       75.99     62.45 o
 -16   9   8     3110.74     2924.81    243.60 o
 -13   9   8     1144.45     1079.45     85.86 o
 -10   9   8      673.44      687.07     63.53 o
  -7   9   8     1611.12     1672.51     78.11 o
  -4   9   8      934.55      985.92     71.33 o
  -1   9   8    25650.85    25841.66    369.50 o
   2   9   8     3253.59     3403.92    260.40 o
   5   9   8     2086.03     1837.04    159.11 o
 -15  10   8     1048.79     1085.50    152.55 o
 -12  10   8      431.25      330.04     54.66 o
  -9  10   8       88.57      132.65     36.14 o
  -6  10   8      213.67      247.69     44.36 o
  -3  10   8     1985.03     2000.07    102.61 o
   0  10   8     6882.52     6752.63    208.64 o
   3  10   8      610.60      605.14     80.32 o
   6  10   8    12152.47    12715.33    294.38 o
 -14  11   8      101.56       40.63     50.55 o
 -11  11   8     1528.67     1449.60     91.41 o
  -8  11   8    12664.09    12210.97    239.83 o
  -5  11   8     4628.06     4848.27    139.87 o
  -2  11   8    23773.48    22823.58    442.52 o
   1  11   8     2039.61     1915.73    133.91 o
   4  11   8     1016.96     1172.79    138.27 o
 -13  12   8     5697.39     5974.56    320.78 o
 -10  12   8      559.38      597.39     92.02 o
  -7  12   8      104.88      156.03     42.27 o
  -4  12   8    55665.22    54368.07    721.00 o
  -1  12   8    25012.73    24290.76    656.93 o
   2  12   8     1723.78     1768.63    202.37 o
 -12  13   8     1534.92     1857.30    163.27 o
  -9  13   8       25.61       42.83     41.07 o
  -6  13   8      330.87      229.77     53.14 o
  -3  13   8      266.89      205.37     55.77 o
   0  13   8      585.30      578.98     87.21 o
 -14  14   8    17361.17    17417.76    406.76 o
 -11  14   8     7284.95     7288.46    282.71 o
  -8  14   8       38.78       35.53     48.21 o
  -5  14   8     1728.97     1978.56    134.87 o
  -2  14   8     2231.30     2287.39    157.27 o
 -10  15   8      295.95      370.71     75.63 o
  -7  15   8      341.82      326.29     71.08 o
  -4  15   8    13402.63    13733.33    295.67 o
  -9  16   8       59.65       58.84     54.74 o
  -6  16   8      566.42      576.33     97.78 o
   0   0   9   100264.84    99086.07   1658.74 o
   1   1   9    20332.74    20076.85    301.23 o
  -1   2   9     4640.47     4681.83    139.00 o
   2   2   9     8529.53     8884.60    164.92 o
  -3   3   9    23354.99    22998.46    302.45 o
   0   3   9    17705.60    17006.62    272.77 o
   3   3   9      168.89      237.14     31.72 o
  -5   4   9       90.80       83.37     22.25 o
  -2   4   9     4689.36     4636.40    113.39 o
   1   4   9     1798.96     1995.45     87.54 o
   4   4   9     3744.08     3462.48    112.13 o
  -7   5   9     2632.68     2554.67     99.76 o
  -4   5   9     1823.22     2325.87     94.88 o
  -1   5   9       28.82       97.50     25.92 o
   2   5   9    14081.88    13257.98    255.47 o
   5   5   9    28107.32    27808.73    425.32 o
  -9   6   9     4660.45     4971.50    150.99 o
  -6   6   9       15.38       45.27     23.85 o
  -3   6   9      718.09      865.11     59.75 o
   0   6   9      280.92      255.25     42.36 o
   3   6   9     8482.02     8302.51    217.94 o
   6   6   9     4663.27     4816.05    198.94 o
 -11   7   9     1611.56     1379.65    145.59 o
  -8   7   9      536.51      545.66     59.82 o
  -5   7   9    14562.07    14413.02    201.16 o
  -2   7   9     6377.61     5882.28    158.10 o
   1   7   9    11046.83    10620.65    253.56 o
   4   7   9     4786.40     4620.23    161.02 o
   7   7   9     3088.01     2933.99    185.94 o
 -13   8   9     1316.18     1220.90    110.37 o
 -10   8   9     2752.59     2665.28    115.94 o
  -7   8   9     5202.12     5383.36    120.32 o
  -4   8   9    18186.24    18017.74    268.29 o
  -1   8   9      146.29      161.97     42.61 o
   2   8   9    29626.12    29230.15    468.40 o
   5   8   9    17183.73    17484.44    331.18 o
 -15   9   9     2363.78     2486.86    188.38 o
 -12   9   9      558.26      474.08     61.11 o
  -9   9   9     3585.07     3824.23    125.77 o
  -6   9   9      769.88      833.32     58.67 o
  -3   9   9     1150.82     1171.27     89.32 o
   0   9   9     3263.22     3106.37    153.10 o
   3   9   9     3528.39     3653.93    181.37 o
   6   9   9     1229.32     1267.64    133.79 o
 -14  10   9      633.53      629.28     72.29 o
 -11  10   9     9893.18     9514.39    203.80 o
  -8  10   9    30658.24    29650.09    335.23 o
  -5  10   9    23818.58    23702.23    331.29 o
  -2  10   9     2613.53     2406.71    129.81 o
   1  10   9     2278.20     2139.82    142.18 o
   4  10   9     1314.16     1194.87    132.21 o
 -13  11   9      420.84      412.68     76.84 o
 -10  11   9     8048.09     7990.16    187.08 o
  -7  11   9    13132.24    13077.55    395.86 o
  -4  11   9     2240.33     2260.00    116.17 o
  -1  11   9     9094.50     8817.68    251.80 o
   2  11   9      872.94      838.46     96.76 o
 -12  12   9      834.44      815.78     88.47 o
  -9  12   9     1260.35     1320.45     95.54 o
  -6  12   9      270.79      209.29     46.27 o
  -3  12   9     9063.79     8932.51    226.75 o
   0  12   9      482.92      318.22     70.68 o
 -14  13   9      284.06      236.20     82.21 o
 -11  13   9     5069.90     5164.21    240.14 o
  -8  13   9     5320.41     5445.39    219.48 o
  -5  13   9     3867.61     3774.14    158.79 o
  -2  13   9      424.70      335.46     73.82 o
   1  13   9      172.47      336.60     74.38 o
 -13  14   9     1510.94     1553.31    163.21 o
 -10  14   9      172.88      218.51     77.50 o
  -7  14   9     2547.18     2469.67    132.69 o
  -4  14   9      636.60      606.45     92.76 o
  -1  14   9      484.96      496.60     86.50 o
  -9  15   9     1785.81     1573.79    130.28 o
  -6  15   9     1502.56     1519.44    155.38 o
  -1   1  10     2122.55     2299.54     97.61 o
  -3   2  10    29252.02    29903.59    357.91 o
   0   2  10     2214.15     2313.49     96.26 o
  -5   3  10     5561.71     5375.47    132.13 o
  -2   3  10    21462.08    20532.10    377.96 o
   1   3  10    17545.45    17341.71    392.92 o
  -7   4  10     2225.92     2129.66     99.77 o
  -4   4  10     6874.33     6582.49    144.62 o
  -1   4  10    41903.46    41782.24    421.01 o
   2   4  10     3472.43     3512.24    178.04 o
  -9   5  10      992.12     1006.69     99.36 o
  -6   5  10    30047.79    29327.77    302.85 o
  -3   5  10     3381.16     3255.63    105.72 o
   0   5  10       24.83        7.64     30.52 o
   3   5  10      606.95      532.43     57.00 o
 -11   6  10    16979.21    17907.30    318.94 o
  -8   6  10     6607.78     6798.64    175.70 o
  -5   6  10    12270.09    12446.53    189.26 o
  -2   6  10    21923.58    21448.43    335.71 o
   1   6  10    12327.89    11582.37    267.37 o
   4   6  10     6795.50     6564.96    186.48 o
 -13   7  10     2894.37     2523.58    171.34 o
 -10   7  10     3212.07     3353.09    133.98 o
  -7   7  10     3877.94     3896.02    188.36 o
  -4   7  10     6542.48     6812.83    149.25 o
  -1   7  10     9871.22     9795.20    248.58 o
   2   7  10     8686.93     8517.31    234.24 o
   5   7  10     1140.45     1001.39     92.92 o
 -15   8  10     2529.32     2381.13    178.50 o
 -12   8  10    26971.25    28241.92    430.89 o
  -9   8  10    18838.88    18314.69    284.99 o
  -6   8  10        6.45        7.52     23.41 o
  -3   8  10      129.58       86.59     38.16 o
   0   8  10      377.84      335.72     61.10 o
   3   8  10     4458.96     4011.42    165.88 o
   6   8  10      186.71       87.46     59.99 o
 -14   9  10     2871.28     2547.13    166.53 o
 -11   9  10    24356.01    23415.49    522.71 o
  -8   9  10       52.86       26.19     34.81 o
  -5   9  10      118.92      184.59     49.26 o
  -2   9  10    27653.67    27257.40    403.18 o
   1   9  10     3567.58     3172.73    365.51 o
   4   9  10      135.66      109.56     52.72 o
 -13  10  10     1632.70     2041.17    119.63 o
 -10  10  10     8148.84     8017.31    190.46 o
  -7  10  10     1428.72     1290.36     91.44 o
  -4  10  10      141.37      186.68     43.04 o
  -1  10  10     3534.14     3644.71    179.84 o
   2  10  10      133.88      128.28     52.65 o
 -12  11  10    13564.39    12844.56    253.96 o
  -9  11  10    15919.16    15279.34    437.92 o
  -6  11  10      612.34      710.16     71.53 o
  -3  11  10     7773.83     7590.67    297.00 o
   0  11  10     2334.69     1911.53    141.87 o
   3  11  10      186.70      172.54     60.72 o
 -11  12  10     2305.75     2521.03    137.12 o
  -8  12  10      214.73      180.21     46.84 o
  -5  12  10      306.23      316.21     57.99 o
  -2  12  10     6525.98     6415.41    226.00 o
   1  12  10     2910.71     2837.76    177.50 o
 -13  13  10      311.29      212.53     65.06 o
 -10  13  10      594.18      449.49     77.81 o
  -7  13  10     4660.60     4386.69    155.80 o
  -4  13  10      549.95      447.44     82.29 o
  -1  13  10      253.07      395.14     80.92 o
  -9  14  10     5824.95     5805.09    236.39 o
  -6  14  10     2695.61     2698.74    142.94 o
  -3  14  10      104.37      123.83     62.74 o
  -8  15  10      619.22      624.31     94.78 o
   0   1  11     8956.81     9239.66    215.90 o
  -2   2  11    10780.93    11130.49    266.53 o
   1   2  11     1591.89     1528.04    107.33 o
  -4   3  11      448.99      527.42     50.95 o
  -1   3  11     4725.37     4839.06    137.70 o
   2   3  11    15047.35    14636.86    556.25 o
  -6   4  11    18122.08    17577.05    296.62 o
  -3   4  11    14702.51    14331.02    284.57 o
   0   4  11    11159.02    10605.83    334.50 o
   3   4  11     1943.64     1739.18    119.40 o
  -8   5  11    16690.81    16789.98    296.69 o
  -5   5  11    13386.42    12780.45    234.46 o
  -2   5  11     4814.17     4620.42    123.85 o
   1   5  11     8045.73     7822.34    218.62 o
   4   5  11     3172.37     3366.35    212.61 o
 -10   6  11     1808.90     1835.52    124.26 o
  -7   6  11      829.94      791.10     73.31 o
  -4   6  11     3253.71     3052.07    111.56 o
  -1   6  11       20.33      105.33     41.31 o
   2   6  11    17511.91    17086.81    344.93 o
   5   6  11       66.23       40.65     48.12 o
 -12   7  11     1304.23     1461.01    158.16 o
  -9   7  11     6276.61     6076.27    177.95 o
  -6   7  11    10160.96    10380.73    249.29 o
  -3   7  11     4258.60     4016.81    144.57 o
   0   7  11      945.44     1098.07    104.79 o
   3   7  11      228.16      185.46     53.87 o
   6   7  11      986.57     1149.04    141.17 o
 -14   8  11      863.09      838.19    241.04 o
 -11   8  11     1822.45     2126.24    118.92 o
  -8   8  11    15969.41    16461.17    270.80 o
  -5   8  11     6019.25     5815.77    178.78 o
  -2   8  11      227.28      248.21     58.68 o
   1   8  11     1755.11     1576.83    123.70 o
   4   8  11      524.10      642.89     83.26 o
 -13   9  11       18.82      -38.38     38.38 o
 -10   9  11       38.09       59.72     36.45 o
  -7   9  11      163.99      105.88     33.26 o
  -4   9  11     8041.77     7830.18    209.25 o
  -1   9  11     5112.38     5156.85    195.88 o
   2   9  11     1120.41     1056.20    175.42 o
   5   9  11      110.45       90.15     66.73 o
 -12  10  11      329.48      348.96     59.41 o
  -9  10  11     4932.33     4828.62    152.13 o
  -6  10  11      205.43      170.02     45.99 o
  -3  10  11     7020.56     6632.65    225.12 o
   0  10  11    11691.16    10589.38    288.77 o
   3  10  11     1342.92     1381.50    125.67 o
 -11  11  11      737.01      733.99    131.07 o
  -8  11  11       10.01      -12.91     37.93 o
  -5  11  11       44.90       39.09     43.70 o
  -2  11  11      393.26      406.00     83.94 o
   1  11  11     1281.81     1101.30    114.90 o
 -10  12  11     6161.68     6061.57    214.88 o
  -7  12  11       58.07       64.16     43.35 o
  -4  12  11    10152.01    10299.63    421.46 o
  -1  12  11     7087.30     7475.81    251.87 o
  -9  13  11        3.78       -9.70     47.28 o
  -6  13  11    14527.12    14324.97    284.85 o
  -3  13  11    12925.41    13592.94    350.06 o
  -8  14  11     2625.36     2822.87    150.19 o
  -5  14  11     2006.52     1924.34    157.45 o
   1   1  12    41524.05    40917.11    686.33 o
  -1   2  12     5693.38     5241.89    151.70 o
   2   2  12       56.28       27.85     29.19 o
  -3   3  12     1823.62     1790.80    102.43 o
   0   3  12    17916.83    17453.13    286.29 o
   3   3  12      233.15      204.92     51.60 o
  -5   4  12       51.10       55.22     43.84 o
  -2   4  12     3767.56     3705.72    137.29 o
   1   4  12      527.54      641.85    119.05 o
   4   4  12     3377.65     3329.03    264.80 o
  -7   5  12    21861.26    21646.93    413.74 o
  -4   5  12      399.22      337.82     56.65 o
  -1   5  12     1190.65     1002.81    134.29 o
   2   5  12     6681.93     6207.15    202.64 o
   5   5  12      106.90      144.43     59.71 o
  -9   6  12     1003.17     1197.43     97.24 o
  -6   6  12     6741.08     7187.07    179.66 o
  -3   6  12      473.70      448.29     71.86 o
   0   6  12    14406.99    13894.54    315.38 o
   3   6  12    49069.21    47984.28    668.36 o
   6   6  12     2883.91     3007.58    202.24 o
 -11   7  12     7505.07     8381.38    224.10 o
  -8   7  12     1063.41     1116.32    163.16 o
  -5   7  12      156.85      239.30     48.51 o
  -2   7  12     2894.83     3137.87    166.33 o
   1   7  12    26106.74    26297.65    651.58 o
   4   7  12     3493.97     3868.15    161.33 o
 -13   8  12      520.56      569.70    120.67 o
 -10   8  12      990.07     1211.37    133.21 o
  -7   8  12    11082.30    10881.45    224.22 o
  -4   8  12      518.91      367.23     93.63 o
  -1   8  12      164.04       96.19     51.35 o
   2   8  12     2148.80     2073.67    172.65 o
   5   8  12      556.45      381.41     84.51 o
 -12   9  12     6404.42     6925.40    193.27 o
  -9   9  12     3719.79     4050.74    149.19 o
  -6   9  12    10543.04    10110.84    297.00 o
  -3   9  12      822.60      654.47     88.97 o
   0   9  12    11906.77    11556.35    305.61 o
   3   9  12    10616.72    10101.78    319.89 o
 -11  10  12      794.88      644.27     73.34 o
  -8  10  12      837.84      895.71     99.36 o
  -5  10  12      518.75      652.56     81.01 o
  -2  10  12     2808.40     2759.50    175.99 o
   1  10  12      857.68      861.74    106.48 o
 -10  11  12     3564.82     3119.46    182.83 o
  -7  11  12    37878.25    37867.94    545.17 o
  -4  11  12     4506.65     4500.27    198.38 o
  -1  11  12        7.73       43.30     53.48 o
  -9  12  12     3667.79     4017.83    208.54 o
  -6  12  12     3332.81     3220.45    173.54 o
  -3  12  12     5694.20     5389.89    341.24 o
  -8  13  12     3366.46     3556.05    178.50 o
  -5  13  12     2229.78     2173.73    168.44 o
  -1   1  13       87.43      139.01     89.24 o
  -3   2  13     8189.05     7750.13    207.60 o
   0   2  13    10229.09     9753.21    242.11 o
  -5   3  13     3318.70     3212.73    139.58 o
  -2   3  13       40.49       43.60     35.23 o
   1   3  13      204.59      176.66     43.74 o
  -7   4  13       61.44       67.15     49.93 o
  -4   4  13     2754.32     2635.65    123.11 o
  -1   4  13    12203.96    12069.40    242.27 o
   2   4  13    11426.45    11634.57    285.81 o
  -9   5  13      448.94      395.43     78.10 o
  -6   5  13     4808.14     5010.70    196.37 o
  -3   5  13    13889.56    13432.22    239.53 o
   0   5  13    24155.66    24146.12    440.93 o
   3   5  13      573.18      652.17     83.65 o
 -11   6  13       78.56       26.56     53.63 o
  -8   6  13     5235.19     5216.57    208.09 o
  -5   6  13      421.32      462.96     57.44 o
  -2   6  13       71.57       57.87     42.15 o
   1   6  13     1807.89     1656.22    132.37 o
   4   6  13     2891.33     2684.02    197.74 o
 -10   7  13     3181.62     2887.17    154.24 o
  -7   7  13        2.18        0.34     35.73 o
  -4   7  13    14104.12    14358.98    298.16 o
  -1   7  13    15669.29    14860.14    437.30 o
   2   7  13     5899.12     5798.23    212.47 o
   5   7  13       75.37      127.88     70.89 o
 -12   8  13        0.15        4.29     56.96 o
  -9   8  13       29.22       31.39     38.08 o
  -6   8  13     1725.25     1604.67    120.56 o
  -3   8  13    11692.69    11844.42    541.21 o
   0   8  13     5963.42     5404.46    208.63 o
   3   8  13      198.14      241.45     61.97 o
 -11   9  13     8278.43     8389.60    214.59 o
  -8   9  13     4286.02     4450.22    304.58 o
  -5   9  13     1394.74     1525.87    118.96 o
  -2   9  13        1.95       48.61     48.78 o
   1   9  13        3.97       -8.86     45.27 o
 -10  10  13    14454.96    15396.62    400.65 o
  -7  10  13       90.42       72.04     70.41 o
  -4  10  13     4118.18     4065.25    197.44 o
  -1  10  13      676.93      535.26     90.69 o
  -9  11  13       87.58      138.81     77.66 o
  -6  11  13     1067.83      968.36    103.75 o
  -3  11  13       60.25       63.33     57.02 o
   0  11  13       53.44      106.41     83.23 o
  -8  12  13     1101.88     1344.01    125.73 o
  -5  12  13      723.08      552.98     95.46 o
   0   1  14       51.91        7.81     36.26 o
  -2   2  14      154.46      171.34     47.22 o
   1   2  14     1665.38     1576.65    128.80 o
  -4   3  14    25709.00    25408.96    345.83 o
  -1   3  14      956.50      953.07     86.65 o
   2   3  14     7023.39     7071.16    338.51 o
  -6   4  14    16088.16    16892.00    507.23 o
  -3   4  14     3743.84     3700.97    165.55 o
   0   4  14      682.17      848.81     98.73 o
   3   4  14     9783.99     9478.90    253.81 o
  -8   5  14    12505.31    12340.08    330.08 o
  -5   5  14    25996.01    27120.00    466.17 o
  -2   5  14      209.54      195.56     59.05 o
   1   5  14        1.60       85.99     66.34 o
   4   5  14     1959.63     2308.28    171.82 o
 -10   6  14     6119.28     6379.21    250.28 o
  -7   6  14     6315.61     7030.45    260.24 o
  -4   6  14    15254.26    16036.60    276.25 o
  -1   6  14    11566.26    11364.17    303.83 o
   2   6  14     7345.78     7331.69    266.91 o
   5   6  14     2121.36     2343.70    179.36 o
  -9   7  14     1197.36     1338.70    129.06 o
  -6   7  14       35.78       35.32     45.77 o
  -3   7  14     1126.52     1237.14    120.87 o
   0   7  14       43.73       21.97     46.57 o
   3   7  14       75.02       54.79     51.32 o
 -11   8  14      309.33      279.04     75.39 o
  -8   8  14     2414.30     2108.19    164.06 o
  -5   8  14      762.13      770.82    130.46 o
  -2   8  14     4094.30     4267.89    200.45 o
   1   8  14     3753.38     3479.53    207.70 o
 -10   9  14      311.72      295.92     67.50 o
  -7   9  14     2863.25     2932.23    210.05 o
  -4   9  14      367.19      249.76     69.86 o
  -1   9  14     2171.67     2371.72    170.60 o
   2   9  14      376.32      204.89     84.41 o
  -9  10  14     1382.41     1136.02    144.75 o
  -6  10  14     2706.78     3445.86    207.02 o
  -3  10  14     1846.01     1642.69    147.78 o
   0  10  14      111.31       62.18     63.91 o
  -8  11  14      181.62       94.40     74.52 o
  -5  11  14     9470.31     9731.41    309.23 o
  -2  11  14      955.48     1258.33    163.86 o
   0   0  15     5197.42     5734.72    359.57 o
   1   1  15     1295.55     1676.90    233.59 o
  -1   2  15    15397.22    16179.87    345.01 o
   2   2  15     3060.48     3069.94    322.11 o
  -3   3  15      963.81     1187.00    109.59 o
   0   3  15     6628.14     6617.83    365.90 o
   3   3  15     3120.11     3202.16    196.03 o
  -5   4  15      130.01       12.40     51.10 o
  -2   4  15     7557.10     7655.22    207.23 o
   1   4  15      655.99      513.94     83.39 o
   4   4  15     8221.33     8243.58    344.51 o
  -7   5  15     1329.56     1317.71    166.37 o
  -4   5  15     3768.31     3813.67    156.56 o
  -1   5  15     5707.62     5692.78    217.73 o
   2   5  15     1035.17      832.17    101.81 o
   5   5  15     3607.71     3509.96    220.85 o
  -9   6  15      295.43      298.78     82.08 o
  -6   6  15     5451.18     6048.48    317.42 o
  -3   6  15      501.34      494.33     84.15 o
   0   6  15       33.95      116.23     55.00 o
   3   6  15      365.66      373.68     86.84 o
  -8   7  15     1743.83     1662.33    130.19 o
  -5   7  15     3910.85     4369.73    282.66 o
  -2   7  15      124.39      112.64     56.61 o
   1   7  15     2409.75     2346.18    169.45 o
  -7   8  15      301.75      217.42     86.55 o
  -4   8  15      697.19      663.20     99.63 o
  -1   8  15     7151.11     7017.66    272.31 o
  -9   9  15     5615.38     5119.34    295.66 o
  -6   9  15     4539.86     4753.82    324.27 o
  -3   9  15     1792.79     1636.22    150.56 o
   0   9  15       45.66       26.58     55.25 o
  -5  10  15      744.68      729.67    118.15 o
  -1   1  16      369.00      197.89     63.76 o
  -3   2  16      437.77      388.45     76.88 o
   0   2  16     1163.71     1073.99    158.35 o
  -5   3  16     1282.79     1186.39    128.46 o
  -2   3  16     4653.59     4799.86    189.74 o
   1   3  16      522.19      489.70     86.60 o
  -7   4  16      330.56      304.78     89.00 o
  -4   4  16      921.65      846.24    125.98 o
  -1   4  16      935.97      901.08    127.85 o
   2   4  16      590.29      635.70    113.34 o
  -6   5  16       25.59       69.76     78.65 o
  -3   5  16    13801.61    14306.75    592.67 o
   0   5  16     4291.78     4383.09    217.28 o
   3   5  16     1036.72     1118.00    130.55 o
  -8   6  16     2346.76     2364.71    178.12 o
  -5   6  16     1760.44     1943.24    214.27 o
  -2   6  16    32341.94    33034.98    585.58 o
   1   6  16     6669.03     7119.43    255.67 o
  -7   7  16     2068.76     1961.81    189.20 o
  -4   7  16       22.61      -20.02     57.76 o
  -1   7  16     2805.99     3198.53    202.39 o
  -6   8  16      314.75      357.71    114.66 o
  -3   8  16     7965.71     8218.21    284.99 o
  -5   9  16     5485.04     6766.19    511.79 o
   0   1  17      888.35     1017.47    116.99 o
  -2   2  17      104.97       19.34     56.52 o
   1   2  17     7638.50     8030.99    338.10 o
  -4   3  17     3191.75     3871.61    392.38 o
  -1   3  17       16.77       -7.30     52.90 o
   2   3  17     1238.51     1082.79    130.26 o
  -6   4  17    17274.53    18964.25    579.27 o
  -3   4  17     5664.84     6188.46    239.83 o
   0   4  17     1143.34     1439.89    188.44 o
   3   4  17     1470.77     1573.52    200.52 o
  -5   5  17     2891.39     2522.85    275.43 o
  -2   5  17      109.22       56.78     60.34 o
   1   5  17       13.53       17.22     52.59 o
  -4   6  17     5911.31     5954.10    423.87 o
  -1   6  17      376.48      520.25     94.22 o
  -3   7  17     2292.42     1869.23    212.62 o
   0   0  18    34302.54    35788.88   1065.58 o
   1   1  18     9114.48    10108.14    418.39 o
  -1   2  18      607.78      786.97    108.98 o
   2   2  18      242.61      154.85    115.48 o
  -3   3  18     6289.05     6619.06    306.44 o
   0   3  18     5014.54     5439.47    239.44 o
  -2   4  18      800.38      717.49    143.14 o
 
